# Supplementary material for: Cell-Free Protein Expression by a Reconstituted Transcription–Translation System Energized by Sugar Catabolism
Source: Molecules. 2024 Jun 21;29(13):2956. doi: 10.3390/molecules29132956 (PMC11243612; doi:10.3390/molecules29132956)
Supplement: Supplementary file 1 [file molecules-29-02956-s001.zip]

Archive with 1 entries (1 files):
- molecules-3009972-supplementary.pdf
